# Supplementary material for: Overexpression of (P)RR in SHR and Renin-Induced HepG2 Cells Leads to Spontaneous Hypertension Combined with Metabolic Dysfunction-Associated Fatty Liver Disease
Source: Int J Mol Sci. 2025 Jul 7;26(13):6541. doi: 10.3390/ijms26136541 (PMC12250376; doi:10.3390/ijms26136541)
Supplement: Supplementary file 1 [file ijms-26-06541-s001.zip]

Archive with 1 entries (1 files):
- ijms-3729307-supplementary.pdf
